# Supplementary material for: Generation and characterization of a mouse model of conditional Chd4 knockout in the endometrial epithelium
Source: PLoS One. 2025 Dec 19;20(12):e0326723. doi: 10.1371/journal.pone.0326723 (PMC12716746; doi:10.1371/journal.pone.0326723)
Supplement: S1 Data — Raw data used to generate graphs shown in Figs 3, 4, and 5. (XLSX) [file pone.0326723.s002.xlsx]

## Sheet: Fig 3c-h
Figure 3:
Cohort	Mouse #	Luminal					Glandular					Total Epithelia (Luminal + Glandular)
		Positive	Negative	Total	%cells expressing CHD4	%cells with lost Chd4 expression	Positive	Negative	Total	%cells expressing CHD4	%cells with lost Chd4 expression	Positive	Negative	Total	%cells expressing CHD4	%cells with lost Chd4 expression
Pilot cohort	438-2-2UC	771	0	771	1	0	449	0	449	1	0	1220	0	1220	1	0
	438-2-3UC	1050	0	1050	1	0	651	0	651	1	0	1701	0	1701	1	0
	438-1-5UC	593	0	593	1	0	741	0	741	1	0	1334	0	1334	1	0
	438-1-4UM1	269	288	557	0.482944	0.517056	341	200	541	0.630314	0.369686	610	488	1098	0.555556	0.444444
	438-2-1UM	54	954	1008	0.0535714	0.946429	353	131	484	0.729339	0.270661	407	1085	1492	0.272788	0.727212
	438-2-4UM	452	577	1029	0.439261	0.560739	273	77	350	0.78	0.22	725	654	1379	0.525743	0.474257
6-month	438-4-05UC	426	0	426	1	0	1128	0	1128	1	0	1554	0	1554	1	0
	438-5-06UC	563	0	563	1	0	250	0	250	1	0	813	0	813	1	0
	464-2-2UC	1091	0	1091	1	0	457	0	457	1	0	1548	0	1548	1	0
	438-4-03 UM	257	588	845	0.304142	0.695858	279	314	593	0.470489	0.529511	536	902	1438	0.37274	0.62726
	438-5-05 UM	503	259	762	0.660105	0.339895	396	146	542	0.730627	0.269373	899	405	1304	0.689417	0.310583
	464-2-01 UM	584	254	838	0.696897	0.303103	478	129	607	0.787479	0.212521	1062	383	1445	0.734948	0.265052
Cohort	Mouse #	Luminal			Glandular			Total
		%cells expressing CHD4	%cells with lost CHD4 expression	Total expression (%)	%cells expressing CHD4	%cells with lost CHD4 expression	Total expression (%)	%cells expressing CHD4	%cells with lost CHD4 expression	Total expression (%)
Pilot cohort	Control	1	0	1	1	0	1	1	0	1
	Chd4 cKO	0.325259	0.674741	1	0.713218	0.286782	1	0.451362	0.548638	1
6-month	Control	1	0	1	1	0	1	1	0	1
	Chd4 cKO	0.553715	0.446285	1	0.662865	0.337135	1	0.599035	0.400965	1
Epithelium	Genotype	% cells expressing CHD4	% cells with CHD4 Loss	p value
Luminal	Control	100	0	0.0022
	Chd4 cKO	44	56.1
Glandular	Control	100	0	0.0014
	Chd4 cKO	68.8	31.2
Total	Control	100	0	0.0013
	Chd4 cKO	52.5	47.5

## Sheet: Fig 4f-h
Figure 4
Cohort	Mouse #	Luminal					Glandular					Total Epithelia (Luminal + Glandular)
		Positive	Negative	Total	% Ki67 positive	% Ki67 negative	Positive	Negative	Total	% Ki67 positive	% Ki67 negative	Positive	Negative	Total	% Ki67 positive	% Ki67 negative
6-month	438-4-05UC	303	324	627	0.483254	0.516746	60	427	487	0.123203	0.876797	363	751	1114	0.325853	0.674147
	438-5-06UC	444	15	459	0.96732	0.0326797	47	101	148	0.317568	0.682432	491	116	607	0.808896	0.191104
	464-2-2UC	270	255	525	0.514286	0.485714	37	221	258	0.143411	0.856589	307	476	783	0.392082	0.607918
	438-4-03UM	614	140	754	0.814324	0.185676	122	223	345	0.353623	0.646377	736	363	1099	0.6697	0.3303
	438-5-05UM	179	118	297	0.602694	0.397306	129	183	312	0.413462	0.586538	308	301	609	0.505747	0.494253
	464-2-1UM	2	527	529	0.00378072	0.996219	17	405	422	0.0402844	0.959716	19	932	951	0.019979	0.980021
Cohort	Mouse #	Mean Luminal Ki67 Epression			Mean Glandular Ki67 Expression			Mean Total Epithelia Ki67 Expression
		% Ki67 positive	% Ki67 negative	Total expression (%)	% Ki67 positive	% Ki67 negative	Total expression (%)	% Ki67 positive	% Ki67 negative	Total expression (%)
6-month	Control	0.654953	0.345047	1	0.194727	0.805273	1	0.508944	0.491056	1
	Chd4 cKO	0.473599	0.526401	1	0.269123	0.730877	1	0.398475	0.601525	1
Epithelium	Genotype	% cells expressing Ki67	% cells without Ki67 expression	p value
Luminal	Control	65.5	34.5	0.564
	Chd4 cKO	47.36	52.64
Glandular	Control	19.47	80.53	0.6008
	Chd4 cKO	26.91	73.09
Total	Control	26.19	73.81	0.6775
	Chd4 cKO	33.79	66.21

## Sheet: Fig 5c
Figure 5
c. Dam age (weeks)			d. litter size (pups)			e. mean litter size per dam			f. # of litters per dam			g. pup weight (g)
Control	Chd4 cKO		Control	Chd4 cKO		Control	Chd4 cKO		Control	Chd4 cKO		Control	Chd4 cKO
8.14286	9.14286		9	8		9	6.66667		2	3		1.636	1.85389			= 72h post-parturition
10.4286	8.14286		9	5		5.16667	10		6	1		2.164	1.62717
9.42857	10.7143		7	7		6.8	8		5	4		1.532	1.4666			= 24h post-parturition
12.8571	9.42857		6	10		7.5	7.66667		4	3		2.3306	1.83763
9.42857	9.14286		8	6		7.25	7		5	6		1.86033	1.48
9.42857	9.42857		4	9		7.125	7.16667		4	3		2.0237	1.8244
8.85714	8.85714		2	9		8.5	7		2	3		1.9665	2.75225
8.85714	8.85714		4	8		6.5	7		2	2		1.91684	1.91757
			4	7								1.71362	2.29157
			9	7								1.97375	1.81886
			10	9								2.03767	1.9494
			4	7								2.31	2.257
			7	7								1.62478	2.10717
			10	9								2.12288	1.513
			10	3								1.44413	1.447
			7	7								1.5125	1.37722
			3	9								1.904	1.56922
			8	8								1.41678	1.46257
			7	7								1.4482	1.56117
			8	6								1.47556	1.366
			6	6								1.371	1.52017
			8	6								1.39233	1.4245
			9	9								1.32643
			6	4								1.45
			5	10								1.74967
			9									1.47543
			8
			6
			7
